# Supplementary material for: Molecular, Physiological and Hematological Responses of Crossbred Dairy Cattle in a Tropical Savanna Climate
Source: Biology (Basel). 2022 Dec 23;12(1):26. doi: 10.3390/biology12010026 (PMC9855086; doi:10.3390/biology12010026)
Supplement: Supplementary file 1 [file biology-12-00026-s001.zip]

Archive with 1 entries (1 files):
- biology-2103981-supplementary.pdf
